# Supplementary material for: Identification of Jun loss promotes resistance to histone deacetylase inhibitor entinostat through Myc signaling in luminal breast cancer
Source: Genome Med. 2018 Nov 30;10:86. doi: 10.1186/s13073-018-0597-3 (PMC6267061; doi:10.1186/s13073-018-0597-3)
Supplement: Supplementary file 2 — Table S1. Genes in mouse and human version of Myc signatures. Table S2. A. Upregulated and downregulated genes with FDR of 0% in SAM analysis. B: Entinostat signatures. Table S3. The changes in tumor size of MMTV/Neu tumors treated with entinostat. Table S4. 83 genes which significantly decreased at gene expression and copy number levels with q-value 0% by SAM analysis comparing the untreated samples and the samples resistant while on entinostat. Table S5. Multivariate analysis of each Myc signature accounting for clinical features in METABRIC. (XLSX 74 kb) [file 13073_2018_597_MOESM2_ESM.xlsx]

## Sheet: Contents
Table of Contents
Sheet 1	Table of contents
Sheet 2	Supplementary table S1. Genes in mouse and human version of Myc signatures
Sheet 3	Supplemental Table S2-A. Upregulated and downregulated genes with FDR of 0% in SAM analysis
Sheet 4	Supplemental Table S2-B: Entinostat signatures
Sheet 5	Supplemental Table S3. The changes in tumor size of MMTV/Neu tumors treated with Entinostat
Sheet 6	Supplemental Table S4. 83 genes which significantly decreased at gene expression and copy number levels with q-value 0% by SAM analysis comparing the untreated samples and the samples resistant while on Entinostat
Sheet 7	Supplemental Table S5. Multivariate analysis of each Myc signature accounting for clinical features in METABRIC

## Sheet: S1
human version of Myc signatures
Duke_Module13.PMID:20335537	60496	10257	6059	10061	100	158	55326	25909	191	10598	204	8165	64682	328	471	545	9532	617	637	23246	80135	705	28969	26098	54906	56652	55726	29902	339229	27042	65260	54680	708	56683	6936	29078	51134	79080	10576	7203	10575	22948	10694	10849	8872	1019	10153	27440	51287
Myc.2012.PMID.24220145	100	158	191	249	269	343	440	594	699	701	708	721	790	957	991	1111	1371	1572	1620	1678	1757	1789	1965	2287	2348	2547	2557	2805	2940	3329	3382	3422	3781	4128	4489	4502	4522	4691	4750	4833	4839	4925	4953	5080	5166	5198	5304	5464	5471
1pFDR.UP.PMID.17493263	415116	285605	255411	170680	222642	352999	317781	392780	29968	94121	203197	66005	641371	376132	11341	339230	246777	388125	134637	349633	60559	117584	87178	164592	197322	167227	155185	140838	126003	159371	23779	146439	152926	157570	85476	132001	138802	142940	150962	161424	81894	51809	201595	113452	123355	144577	347734	374897	219927
mouse version of Myc signatures
Duke_Module13.PMID:20335537	67440	56075	98828	105203	69237	56200	338359	57753	226153	107094	67590	70769	18572	17859	13669	214764	433144	98221	14221	98956	71974	22113	233726	58207	108673	107071	68185	12729	244141	67618	77591	15481	67049	232536	71177	16832	110109	19305	14228	16668	15382	18813	18642	56351	12567	216395	73192	12461	103098
Myc.2012.PMID.24220145	11486	11564	269378	11647	110542	11833	27053	12040	12235	12236	12261	12268	69719	12499	107995	12649	12892	13107	56710	30058	192166	13436	13665	30795	14275	14375	14397	14718	14859	15510	15893	319554	140492	17161	17748	17750	108156	17975	18004	56520	110109	53322	18263	18508	27273	237823	18716	67895	231327
1pFDR.UP.PMID.17493263	14859	17975	80914	433375	26909	74104	227095	12301	54167	67223	73884	75623	70375	80915	11931	72482	18557	12227	56207	269120	14373	23827	21339	69051	98388	54610	74150	269109	70829	67949	69668	73674	67080	65102	55989	57750	55949	111175	213539	59014	70397	11486	269378	12236	192166	13436	18508	66586	66442
[truncated: 995 more columns]

## Sheet: S2-A
Downregulated genes				Upregulated genes
Symbol	Entrez ID			Symbol	Entrez ID
ABCE1	6059			A2LD1	87769
ABHD10	55347			AASS	10157
ABHD5	51099			ABLIM3	22885
ADI1	55256			ACAD11	84129
ADRA2A	150			ACE2	59272
AKR7A2	8574			ACHE	43
ALDH16A1	126133			ACOT9	23597
ANKRD32	84250			ACSL3	2181
ANLN	54443			ACSM3	6296
AP1AR	55435			ACSM5	54988
AP1S2	8905			ADA	100
APIP	51074			ADAM9	8754
APITD1	378708			ADM	133
APOB48R	55911			AFAP1L2	84632
ARL6IP1	23204			AGAP2	116986
ASF1B	55723			AIM1	202
ASNS	440			AIM1L	55057
ATAD2	29028			AKR1B10	57016
ATF5	22809			AKR1B15	441282
ATF7	11016			ALOX5	240
ATXN7L1	222255			AMOT	154796
AURKA	6790			ANG	283
AURKB	9212			ANXA2	302
B3GALTL	145173			ANXA8L2	244
BARD1	580			AP3D1	8943
BCL2L12	83596			APC2	10297
BCLAF1	9774			ARAP3	64411
BID	637			ARID5A	10865
BIRC5	332			ARSA	410
BLM	641			ASAP3	55616
BRCA1	672			ASMTL	8623
BRCA2	675			ASPHD2	57168
BRD8	10902			ATAD3C	219293
BRI3BP	140707			ATHL1	80162
BRMS1L	84312			ATP2B4	493
BTBD10	84280			ATP6V1C1	528
BTBD6	90135			ATP6V1C2	245973
BUB1	699			AVPI1	60370
BUB1B	701			B2M	567
BUB3	9184			BAI1	575
C10orf57	80195			BAI2	576
C11orf82	220042			BAIAP3	8938
C12orf26	84190			BAK1	578
C12orf32	83695			BATF3	55509
C12orf35	55196			BBS12	166379
C13orf34	79866			BCORL1	63035
C13orf37	440145			BDH2	56898
C14orf106	55320			BLVRB	645
C14orf135	64430			BPGM	669
C14orf143	90141			BRWD3	254065
C14orf145	145508			BTG1	694
C14orf80	283643			BTN2A2	10385
C15orf23	90417			C11orf49	79096
C15orf42	90381			C11orf67	28971
C16orf59	80178			C11orf70	85016
C16orf61	56942			C11orf74	119710
C16orf63	123811			C12orf60	144608
C16orf75	116028			C13orf15	28984
C17orf49	124944			C14orf128	84837
C17orf53	78995			C15orf39	56905
C17orf79	55352			C15orf48	84419
C18orf22	79863			C16orf45	89927
C18orf56	494514			C16orf48	84080
C1orf43	25912			C17orf59	54785
C20orf72	92667			C17orf91	84981
C21orf45	54069			C18orf18	147525
C22orf39	128977			C1orf228	339541
C4orf21	55345			C1orf85	112770
C5orf34	375444			C1R	715
C6orf167	253714			C2CD4C	126567
C6orf173	387103			C2orf18	54978
C7orf55	154791			C3orf34	84984
C9orf156	51531			C3orf35	339883
CAB39L	81617			C5orf32	84418
CALML4	91860			C6orf165	154313
CAP2	10486			C6orf59	79992
CARD8	22900			C7orf20	51608
CASC5	57082			C9orf24	84688
CASD1	64921			C9orf9	11092
CATSPER3	347732			C9orf95	54981
CBLN2	147381			CA13	377677
CBX5	23468			CACNA1G	8913
CCDC150	284992			CADM4	199731
CCDC18	343099			CALB2	794
CCDC99	54908			CAMK1D	57118
CCNA2	890			CAMP	820
CCNB1	891			CAPN13	92291
CCNB2	9133			CAPN6	827
CCNE2	9134			CAST	831
CCNF	899			CATSPER2	117155
CCNG1	900			CAV1	857
CCT5	22948			CCDC151	115948
CDC2	983			CCDC19	25790
CDC20	991			CCDC82	79780
CDC23	8697			CCDC88B	283234
CDC25A	993			CCPG1	9236
CDC25C	995			CCR1	1230
CDC45L	8318			CCR7	1236
CDC7	8317			CD36	948
CDCA2	157313			CD81	975
CDCA3	83461			CDKL5	6792
CDCA4	55038			CDKN1C	1028
CDCA7	83879			CDKN2B	1030
CDCA8	55143			CEACAM5	1048
CDK2AP1	8099			CES1	1066
CDKN3	1033			CFD	1675
CDT1	81620			CFL2	1073
CEBPG	1054			CHRD	8646
CENPA	1058			CITED4	163732
CENPC1	1060			CLDN1	9076
CENPE	1062			CLIC6	54102
CENPF	1063			CLIP2	7461
CENPH	64946			CLU	1191
CENPJ	55835			CNN2	1265
CENPK	64105			COL16A1	1307
CENPL	91687			COL5A1	1289
CENPM	79019			COMMD9	29099
CENPN	55839			CPLX3	594855
CENPO	79172			CPNE4	131034
CENPQ	55166			CPNE5	57699
CEP135	9662			CPXM2	119587
CEP152	22995			CRB3	92359
CEP55	55165			CRIM1	51232
CEP70	80321			CRLF1	9244
CEP78	84131			CROCCL2	114819
CFLAR	8837			CSGALNACT1	55790
CHAC2	494143			CSRP1	1465
CHADL	150356			CSRP2	1466
CHAF1A	10036			CTSA	5476
CHD3	1107			CTSF	8722
CHEK1	1111			CTTNBP2NL	55917
CHEK2	11200			CXXC4	80319
CHMP4C	92421			CYB5R1	51706
CHPT1	56994			CYP1B1	1545
CHRAC1	54108			CYP26B1	56603
CHTF18	63922			CYP4F8	11283
CISD2	493856			DACT3	147906
CIT	11113			DAPK3	1613
CKAP2	26586			DBN1	1627
CKAP2L	150468			DCAF4	26094
CKS2	1164			DEFB1	1672
CLCC1	23155			DENND2A	27147
CNOT6	57472			DHRS7	51635
COMMD10	51397			DIRAS1	148252
COPS3	8533			DIRC2	84925
COQ2	27235			DLX4	1748
COQ7	10229			DNAJB2	3300
CREB3L4	148327			DNAJC12	56521
CREM	1390			DNAJC18	202052
CRTAP	10491			DNER	92737
CUL1	8454			DPYD	1806
CXCL12	6387			DYNC2H1	79659
CXorf26	51260			DYRK3	8444
CYP20A1	57404			DYX1C1	161582
DBF4	10926			EDA	1896
DCK	1633			EDN1	1906
DCLRE1C	64421			EFHD2	79180
DDX59	83479			EFNA4	1945
DEPDC1B	55789			EFNB1	1947
DGKH	160851			EFNB3	1949
DHFR	1719			EGFL7	51162
DHFRL1	200895			EGLN3	112399
DHTKD1	55526			EMR1	2015
DIMT1L	27292			EMR2	30817
DIS3L	115752			ENC1	8507
DKC1	1736			ENPP5	59084
DLGAP5	9787			ERAP1	51752
DNA2	1763			ERC2	26059
DSCC1	79075			ERRFI1	54206
DTWD2	285605			ESPN	83715
DTYMK	1841			ETV7	51513
DUT	1854			EXT2	2132
E2F1	1869			F11R	50848
E2F7	144455			FADS3	3995
ECT2	1894			FAM101B	359845
EFCAB2	84288			FAM129B	64855
EHBP1	23301			FAM182B	728882
ELMO1	9844			FAM184A	79632
ENOSF1	55556			FAM84A	151354
EPC1	80314			FANK1	92565
EPC2	26122			FCHSD1	89848
ERCC6L	54821			FER1L4	80307
ESPL1	9700			FERMT1	55612
EXO1	9156			FERMT2	10979
EXOSC8	11340			FKBP1B	2281
EZH2	2146			FMNL2	114793
FAIM	55179			FMNL3	91010
FAM128A	653784			FSCN1	6624
FAM136A	84908			FSD1	79187
FAM158A	51016			FSTL3	10272
FAM195B	348262			FUCA1	2517
FAM20B	9917			FXYD6	53826
FAM54A	113115			FYCO1	79443
FAM64A	54478			FYN	2534
FAM72D	728833			GABARAPL1	23710
FAM83D	81610			GABARAPL3	23766
FANCA	2175			GALK1	2584
FANCB	2187			GALNTL1	57452
FANCC	2176			GBA	2629
FANCD2	2177			GBAP	2630
FANCI	55215			GBP2	2634
FANCL	55120			GDAP1	54332
FANCM	57697			GFOD2	81577
FBXO5	26271			GFPT2	9945
FBXO6	26270			GGT7	2686
FEN1	2237			GJB2	2706
FIGNL1	63979			GJC3	349149
FOXM1	2305			GLCE	26035
G2E3	55632			GLI1	2735
GAS2L3	283431			GLIPR2	152007
GBE1	2632			GLS	2744
GCH1	2643			GMPR	2766
GEMIN4	50628			GNAI1	2770
GFPT1	2673			GNB1L	54584
GGH	8836			GNPTG	84572
GINS1	9837			GPC2	221914
GINS2	51659			GPR137B	7107
GINS4	84296			GPR155	151556
GLMN	11146			GPR87	53836
GMCL1	64395			GPRC5A	9052
GMEB1	10691			GPRC5B	51704
GPC5	2262			GSN	2934
GPR19	2842			GSTA1	2938
GPSM2	29899			HABP4	22927
GREB1	9687			HCFC1R1	54985
GRIP1	23426			HEMK1	51409
GTF2I	2969			HES2	54626
GTF3A	2971			HEY1	23462
GTPBP8	29083			HHIPL2	79802
GTSE1	51512			HLA-DMB	3109
H2AFX	3014			HLA-DPA1	3113
HAT1	8520			HLA-DPB1	3115
HAUS1	115106			HLA-DQB1	3119
HAX1	10456			HLA-DQB2	3120
HDGF	3068			HLA-E	3133
HDHD2	84064			HLA-F	3134
HELLS	3070			HMOX1	3162
HIRIP3	8479			HOMER3	9454
HIST1H1B	3009			HPS5	11234
HK2	3099			HS6ST1	9394
HMGB1L1	10357			HSD11B1L	374875
HMGB2	3148			HSD17B11	51170
HMGB3	3149			HYAL3	8372
HMMR	3161			ICAM5	7087
HNRNPA1L2	144983			ID3	3399
HNRNPH3	3189			IFI30	10437
HNRNPR	10236			IFI6	2537
HYLS1	219844			IFNGR1	3459
ICAM3	3385			IGF2BP2	10644
IDH3A	3419			IGF2R	3482
IFRD1	3475			IGSF9	57549
IL17RB	55540			IL3RA	3563
IMPA1	3612			IQCD	115811
INCENP	3619			IRF1	3659
ING5	84289			ITGB4	3691
IQGAP3	128239			JUNB	3726
IRX3	79191			KATNAL1	84056
ISOC1	51015			KCNB1	3745
ITFG2	55846			KCNH2	3757
KBTBD2	25948			KCNH3	23416
KCTD15	79047			KCNQ1	3784
KCTD9	54793			KCTD10	83892
KDM2B	84678			KCTD17	79734
KEAP1	9817			KIAA0319	9856
KIAA0101	9768			KIAA0513	9764
KIAA0368	23392			KIAA0922	23240
KIAA0586	9786			KIAA1199	57214
KIAA1524	57650			KIAA1984	84960
KIAA1731	85459			KIF3C	3797
KIF11	3832			KIF5C	3800
KIF15	56992			KLHL29	114818
KIF18A	81930			KLK8	11202
KIF20A	10112			KRAS	3845
KIF22	3835			KRT13	3860
KIF23	9493			KRT16	3868
KIF2C	11004			KRT17	3872
KIF4A	24137			KRT19	3880
KIFC1	3833			KRT8	3856
KLHDC5	57542			KRT80	144501
KLHL35	283212			L1CAM	3897
KNTC1	9735			L3MBTL3	84456
KRIT1	889			LAMB3	3914
LIG1	3978			LAMC2	3918
LIG3	3980			LCA5	167691
LIN54	132660			LDHD	197257
LIPT2	387787			LEPRE1	64175
LMNB1	4001			LEPREL2	10536
LMNB2	84823			LGR4	55366
LOC653566	653566			LIPA	3988
LOC81691	81691			LIPH	200879
LSM3	27258			LITAF	9516
LUC7L2	51631			LMBR1L	55716
LYAR	55646			LOC283663	283663
MAD2L1	4085			LOC339290	339290
MANEA	79694			LOXL2	4017
MAP2K6	5608			LPHN2	23266
MASTL	84930			LPIN1	23175
MCCC2	64087			LRP12	29967
MCM10	55388			LRP2	4036
MCM2	4171			LRRC1	55227
MCM3	4172			LRRC20	55222
MCM4	4173			LRRC49	54839
MCM5	4174			MAP2	4133
MCM6	4175			MAP3K10	4294
MCM9	254394			MAP3K14	9020
MCPH1	79648			MAP7D1	55700
MELK	9833			MAPK11	5600
MEPCE	56257			MAPRE2	10982
METTL4	64863			MAST1	22983
MKI67	4288			MATN3	4148
MLF1IP	79682			MCOLN1	57192
MLX	6945			MGAT3	4248
MMADHC	27249			MICAL1	64780
MND1	84057			MKNK1	8569
MOCOS	55034			MLF1	4291
MOSC1	64757			MLLT11	10962
MPHOSPH9	10198			MMP11	4320
MRPL15	29088			MMP17	4326
MRPS6	64968			MOBKL2C	148932
MSH2	4436			MSMP	692094
MTHFD2	10797			MSRB3	253827
MTRF1L	54516			MTMR11	10903
MXD3	83463			MUC20	200958
MYBL1	4603			MVP	9961
MYBL2	4605			MYH9	4627
MYO19	80179			MYO6	4646
MYST4	23522			MYOM1	8736
NARG1L	79612			NAP1L2	4674
NCAPD2	9918			NAP1L5	266812
NCAPD3	23310			NCRNA00086	399668
NCAPG	64151			NCRNA00087	644596
NCAPG2	54892			NDRG4	65009
NCAPH	23397			NEDD9	4739
NDC80	10403			NELL2	4753
NEDD1	121441			NES	10763
NEIL3	55247			NFASC	23114
NEK2	4751			NFE2	4778
NFKBIL2	4796			NGEF	25791
NFXL1	152518			NGFR	4804
NFYC	4802			NICN1	84276
NIPSNAP3A	25934			NME5	8382
NME1-NME2	654364			NME7	29922
NRF1	4899			NMNAT2	23057
NRL	4901			NOV	4856
NSD1	64324			NPAS1	4861
NSMAF	8439			NPHP1	4867
NT5DC1	221294			NPL	80896
NUCKS1	64710			NPM2	10361
NUDT1	4521			NRG2	9542
NUDT15	55270			NT5E	4907
NUDT21	11051			NTNG2	84628
NUF2	83540			NUDT10	170685
NUP205	23165			NUDT11	55190
NUSAP1	51203			OBFC2A	64859
OAZ3	51686			OLFML2A	169611
OBFC2B	79035			OPTN	10133
OIP5	11339			OR7E91P	79315
ORC1L	4998			OSBPL9	114883
ORC6L	23594			OSCP1	127700
PAIP1	10605			P4HA2	8974
PAN2	9924			PACSIN1	29993
PAQR4	124222			PADI3	51702
PARP2	10038			PALLD	23022
PBK	55872			PAQR8	85315
PCGF6	84108			PARM1	25849
PCNT	5116			PBXIP1	57326
PDCL3	79031			PCOLCE2	26577
PDS5A	23244			PCSK4	54760
PGBD2	267002			PDE4A	5141
PGR	5241			PDLIM1	9124
PHF15	23338			PERP	64065
PHF17	79960			PGM2L1	283209
PHF2	5253			PINK1	65018
PHF5A	84844			PIR	8544
PHIP	55023			PJA1	64219
PI4K2B	55300			PKD2	5311
PIF1	80119			PLA2G10	8399
PIGW	284098			PLAC2	257000
PKMYT1	9088			PLAG1	5324
PLK1	5347			PLCG2	5336
PLK4	10733			PLD1	5337
POLA2	23649			PLEK2	26499
POLE	5426			PLEKHA6	22874
POLE4	56655			PLEKHG6	55200
POLQ	10721			PLS1	5357
POLR2C	5432			PLSCR3	57048
POLR2D	5433			PLXDC1	57125
POLS	11044			PNMA3	29944
PPAPDC1B	84513			POLK	51426
PPIH	10465			POMT2	29954
PPIL5	122769			POU2F3	25833
PPP1CC	5501			PPAP2C	8612
PRDM10	56980			PPM1J	333926
PRIM1	5557			PPP1R1C	151242
PRIM2	5558			PPP4R4	57718
PRKRA	8575			PRAF2	11230
PSRC1	84722			PREP	5550
PSTK	118672			PRRT3	285368
PTPMT1	114971			PSAP	5660
PTPN2	5771			PSORS1C1	170679
PTTG1	9232			PTPRE	5791
PTTG2	10744			PTRF	284119
PTTG3P	26255			QPCT	25797
PWWP2A	114825			RAB11FIP1	80223
R3HDM1	23518			RAB11FIP5	26056
RAB28	9364			RAB33A	9363
RACGAP1	29127			RAB43	339122
RACGAP1P	83956			RAB6B	51560
RAD18	56852			RAB7L1	8934
RAD51	5888			RAB8B	51762
RAD51AP1	10635			RAB9A	9367
RAD54B	25788			RALGAPA2	57186
RAD54L	8438			RAP2B	5912
RBBP8	5932			RASAL3	64926
RBMX	27316			RASGRP2	10235
RCHY1	25898			RASSF4	83937
RDM1	201299			RBP7	116362
RECQL4	9401			RCAN2	10231
RET	5979			REEP2	51308
RFC2	5982			RELL2	285613
RFC3	5983			REXO2	25996
RFC5	5985			RGL1	23179
RNASEH2A	10535			RGS20	8601
RNASEH2B	79621			RGS9	8787
RNF138	51444			RHBG	57127
RPA2	6118			RHOC	389
RRM1	6240			RHOF	54509
RRM2	6241			RHOV	171177
RTKN2	219790			RHPN2	85415
SAP30	8819			RILPL2	196383
SASS6	163786			RIOK3	8780
SEPHS1	22929			RIPK4	54101
SFRS2	6427			RNF114	55905
SGEF	26084			RNF182	221687
SGK3	23678			RORA	6095
SGOL1	151648			RPGRIP1L	23322
SGOL2	151246			RPRM	56475
SHMT1	6470			RPS6KA3	6197
SHMT2	6472			RRAGD	58528
SIRT1	23411			RRAS	6237
SKA3	221150			RSPH1	89765
SLBP	7884			RSU1	6251
SLC25A15	10166			RTBDN	83546
SLC25A16	8034			RTDR1	27156
SLC25A40	55972			RTN4IP1	84816
SLC27A3	11000			RUNDC2A	84127
SLC35D1	23169			S100A10	6281
SLTM	79811			S100A8	6279
SMARCB1	6598			SCN4B	6330
SMC1A	8243			SCPEP1	59342
SMC4	10051			SCRN2	90507
SMC6	79677			SEL1L3	23231
SMCR8	140775			SEMA4G	57715
SMEK1	55671			SEMA6C	10500
SON	6651			SERPINB5	5268
SPAG1	6674			SERPING1	710
SPAG5	10615			SFXN3	81855
SPAG7	9552			SGPP2	130367
SPAST	6683			SH2D5	400745
SPC25	57405			SH3PXD2B	285590
SPDYE3	441272			SIL1	64374
SPIN4	139886			SLC16A2	6567
SRPRB	58477			SLC1A1	6505
ST7OT3	93655			SLC22A4	6583
STAG1	10274			SLC25A41	284427
STIL	6491			SLC27A1	376497
SUMO2	6613			SLC35F3	148641
SUMO3	6612			SLC38A7	55238
SUV39H1	6839			SLC38A9	153129
SUV420H1	51111			SLC7A8	23428
TACC3	10460			SLCO3A1	28232
TADA1	117143			SLCO4C1	353189
TDP1	55775			SLPI	6590
TFAM	7019			SMARCD3	6604
TFF3	7033			SNX27	81609
TIA1	7072			SNX29	92017
TIMELESS	8914			SOAT1	6646
TIPIN	54962			SORBS1	10580
TK1	7083			SPAG8	26206
TLK1	9874			SPATA7	55812
TMED1	11018			SPINK2	6691
TMEM149	79713			SPSB2	84727
TMEM18	129787			SREBF1	6720
TMEM192	201931			SRPX	8406
TMEM194A	23306			SRRM3	222183
TMPO	7112			STMN4	81551
TNFRSF10A	8797			STX11	8676
TOP2A	7153			STX1A	6804
TOPBP1	11073			STX2	2054
TPX2	22974			STXBP1	6812
TRAIP	10293			STYK1	55359
TRIB3	57761			SUMF1	285362
TRIM59	286827			SYNGR3	9143
TRIP13	9319			SYNPO	11346
TRMT11	60487			SYT11	23208
TRMT2B	79979			TACSTD2	4070
TRMT5	57570			TBCEL	219899
TROAP	10024			TCIRG1	10312
TSC22D3	1831			TESC	54997
TTF2	8458			TEX19	400629
TTK	7272			TKT	7086
TUBE1	51175			TLE1	7088
TUBGCP3	10426			TLE2	7089
TUSC1	286319			TLE6	79816
TXNDC12	51060			TMEM102	284114
TXNDC15	79770			TMEM104	54868
TYMS	7298			TMEM2	23670
U2AF1L4	199746			TMEM40	55287
UBA2	10054			TMEM45B	120224
UBE2C	11065			TMEM59L	25789
UBE2J1	51465			TMEM61	199964
UBE2Q2	92912			TMEM92	162461
UBE2S	27338			TMOD1	7111
UBE2T	29089			TMPRSS11E2	729884
UBR7	55148			TMPRSS2	7113
UFC1	51506			TNFAIP1	7126
UGT2B11	10720			TNFAIP8	25816
UGT2B15	7366			TNFRSF11B	4982
UHRF1BP1	54887			TNFRSF21	27242
UNG	7374			TNFSF10	8743
UPF3A	65110			TNIK	23043
USP1	7398			TNNI3	7137
USP13	8975			TNNT1	7138
USP18	11274			TPPP3	51673
UTP11L	51118			TRIM16	10626
VBP1	7411			TRIM2	23321
VRK1	7443			TRNAU1AP	54952
VRK2	7444			TSHZ3	57616
WDHD1	11169			TSPAN3	10099
WDR36	134430			TSPAN7	7102
WDR51A	25886			TTC25	83538
WDR62	284403			TTYH1	57348
WDSUB1	151525			TUBA4A	7277
WHSC1	7468			TWF2	11344
WNK1	65125			TXNRD1	7296
XBP1	7494			UBR1	197131
XPO1	7514			UCHL1	7345
XPOT	11260			ULBP2	80328
XRCC6BP1	91419			UPP1	7378
YDJC	150223			USP9X	8239
YEATS4	8089			VAT1	10493
ZADH2	284273			VAT1L	57687
ZBED3	84327			WBSCR27	155368
ZBTB1	22890			WDR54	84058
ZBTB2	57621			WNT10B	7480
ZBTB8A	653121			WNT4	54361
ZFP161	7541			XG	7499
ZG16B	124220			XKR6	286046
ZMYND11	10771			ZBTB20	26137
ZNF101	94039			ZC3H12A	80149
ZNF131	7690			ZC4H2	55906
ZNF257	113835			ZDHHC7	55625
ZNF273	10793			ZFAND6	54469
ZNF318	24149			ZFP36L2	678
ZNF519	162655			ZNF185	7739
ZNF618	114991			ZNF217	7764
ZNF630	57232			ZNF222	7673
ZNF682	91120			ZNF229	7772
ZNF689	115509			ZNF234	10780
ZNF701	55762			ZNF385A	25946
ZNF718	255403			ZNF554	115196
ZNF876P	642280			ZNF585A	199704
ZNF93	81931			ZNFX1	57169
ZWILCH	55055
ZWINT	11130

## Sheet: S2-B
Entinostat Down gene sig 1	83879	440	3475	140707	8836	80321	55179	58477	378708	51016	79035	3068	25912	10456	51506	84678	219844	494143	54108	29088	1719	494514	493856	27235	84131	2176	55166	83695	2842	3149	343099	55345	22995	84908	55038	83596	10036	84823	1841	283643	63922	83463	3835	4521	6839	3978	55526	11200	284992
Entinostat Down gene sig 2	9184	23204	123811	10229	81691	8089	2673	672	84280	55435	1060	23392	85459	23310	253714	139886	1633	83479	9917	117143	64710	57542	10236	23468	8697	84250	51397	285605	114825	64430	22890	889	51631	9662	26122	79694	57472	55632	55320	57697	9786	9774	55023	80314	2969	580	64395	55972	10274
Entinostat Down gene sig 3	10902	9924	1107	140775	23338	23522	9687	5241	64087	148327	7033	7494	124220	5979
Entinostat Up gene sig 1	2634	240	2015	3120	3563	100	2534	710	715	9945	152007	8676	5912	3162	1230	80896	10437	567	3133	3134	3659	51513	1236	10235	3119	3109	3113	3115	64926	283234	116986	83937	9363	54509	55509	25816	30817	23231	64859	57699	85315
Entinostat Up gene sig 2	794	7111	1906	1466	4133	2770	23266	4248	7087	827	6590	2938	1672	3914	3918	244	3872	5268	3868	55612	11202	53836	57348	10361	9542	10644	5336	23179	5337	6197	79780	114793	23175	23321	399668	644596	53826	51704	92737	59342	59272	54101	148641	133	302	6281	23597	6279	80328
Entinostat Up gene sig 3	10157	1307	8913	4856	1066	948	26577	2735	8736	2934	857	8406	284119	4804	6330	7102	114818	64411	11346	10580	54988	51170	4907	10231	5311	10979	23022	57616	253827	147906	57125	359845	23208	91010	119587
Entinostat Up gene sig 4	410	4294	10312	2584	6624	7378	9454	1613	11344	55700	57048	54584	79180	79734	51608	3300	3856	3880	6237	9961	389	645	64374	54985	84572	92359	54785	284114	84727	57192	84080	65018	8623	90507	376497	196383
Entinostat Up gene sig 5	6095	1806	51762	26137	8239	51426	9236	197131	79443	6792	84127	57186	254065	92017	10780	199704	219899	79659	167691
Entinostat Up gene sig 6	8399	25946	4148	51706	25790	4326	11092	8938	26206	22885	8646	576	23428	4861	54760	56521	8382	4867	92565	89765	127700	161582	83538	285368	115811	89927	79816	92291	84960	51409	84276	115948	333926	222183	84058
[truncated: 236 more columns]

## Sheet: S3
Treatment with Entinostat in MMTV/Neu
ID	treatment duration	Day 1	1 wk	2 wk	3 wk	4 wk	5 wk	6 wk
		long diameter (mm)
173256		7	8
175034	1-wk	7.5	8.5
176241		7	10
176416		5.5	7
178113	3-wk ON	13	14	11	7
178267		8	8	7	7
177755		12	14	12	8.5
177757		11	12	10	4
176662		11	11	11	8
177630	3-wk ON	10	10	10	8	12 (1wk off)
177632	1-wk OFF	9	9	9	8	10 (1wk off)
178265		7	8	8	3	5 (1wk off)
180221	6-wk ON	8.5	9.5	9	9.5	8.5	8	8.5
177758		8	12	10	9	8	9	10
179063		12	13	12	9	7.5	9	8
180161		10	13	11	9	8	8	8
177754-1		11	12	10	6	n.p	n.p	4
177754-2		11	11	8	8.5	7.5	7.5	7.5
n.p, not palpable

## Sheet: S4
Overlap	location
UBE2J1	chr4:033361018-033361077
SMC2	chr4:052461326-052461385
PALM2	chr4:057663444-057663503
OTTMUSG00000007485	chr4:061538048-061538102
D4BWG0951E	chr4:080385673-080385732
MPDZ	chr4:080757599-080757658
NFIB	chr4:081772678-081772737
ZDHHC21	chr4:082274334-082274393
MLLT3	chr4:087245345-087245404
MYSM1	chr4:094434374-094434433
JUN	chr4:094541129-094541188
NFIA	chr4:097271238-097271297
ROR1	chr4:099597458-099597517
JAK1	chr4:100651178-100651237
LEPROT	chr4:101147872-101147931
SSBP3	chr4:106413629-106413688
YIPF1	chr4:106816183-106816242
0610037L13RIK	chr4:107390119-107390178
SCP2	chr4:107543050-107543109
ZYG11B	chr4:107735209-107735265
TXNDC12	chr4:108332993-108333052
NRD1	chr4:108502406-108502465
OSBPL9	chr4:108560496-108560555
EPS15	chr4:108780331-108780390
RAD54L	chr4:115599832-115599886
IPP	chr4:116009428-116009487
HECTD3	chr4:116497338-116497397
PRNPIP1	chr4:117052889-117052948
DMAP1	chr4:117175162-117175218
SLC6A9	chr4:117339353-117339412
JMJD2A	chr4:117645284-117645343
AU022252	chr4:118724126-118724183
SCMH1	chr4:119910240-119910299
NFYC	chr4:120256576-120256635
COL9A2	chr4:120546450-120546509
CAP1	chr4:122366106-122366165
PPIE	chr4:122630760-122630819
RRAGC	chr4:123421074-123421133
INPP5B	chr4:124249299-124249358
CDCA8	chr4:124420748-124420807
STK40	chr4:125611530-125611589
TRAPPC3	chr4:125766045-125766103
ADPRHL2	chr4:125819035-125819079
NCDN	chr4:126246383-126246434
AU040320	chr4:126259092-126259151
YARS	chr4:128693565-128693624
ZBTB8	chr4:128928698-128928757
2510006D16RIK	chr4:129105187-129105246
TXLNA	chr4:129128703-129128759
KPNA6	chr4:129146630-129146689
TAF12	chr4:131547829-131547888
TRSPAP1	chr4:131588526-131588585
DNAJC8	chr4:131808428-131808487
PPP1R8	chr4:132102874-132102933
CCDC21	chr4:133406778-133406837
PDIK1L	chr4:133547381-133547440
PAQR7	chr4:133773387-133773446
LDLRAP1	chr4:134025396-134025455
TMEM57	chr4:134076165-134076224
TMEM50A	chr4:134170394-134170453
SYF2	chr4:134203708-134203767
TCEB3	chr4:135276746-135276805
HP1BP3	chr4:137493228-137493287
TMCO4	chr4:138248600-138248659
AKR7A5	chr4:138584197-138584256
C230096C10RIK	chr4:138626315-138626362
ALDH4A1	chr4:138900637-138900696
SDHB	chr4:140234885-140234944
NECAP2	chr4:140338671-140338730
ZBTB17	chr4:140718267-140718326
D4WSU114E	chr4:146706840-146706893
UBIAD1	chr4:147278375-147278434
EXOSC10	chr4:147404863-147404922
DFFA	chr4:147949125-147949184
KIF1B	chr4:148024460-148024519
CTNNBIP1	chr4:148363650-148363709
BC046331	chr4:152819566-152819625
PEX10	chr4:153914744-153914803
PRKCZ	chr4:154105672-154105731
GNB1	chr4:154377393-154377452
A530082C11RIK	chr4:154446570-154446629
ATAD3A	chr4:154584424-154584483
9430015G10RIK	chr4:154958908-154958967

## Sheet: S5
Multivariate analysis of each Myc signature accounting for clinical features in METABRIC
	HR	Lower 95%CI	Higher 95%CI	P
MM_Myc_1pFDR_UP (continuous)	1.82	0.84	3.93	0.12857
Age (<55yrs vs >=55yrs)	0.69	0.51	0.93	0.01513
Tumor size (>2cm vs <=2cm)	1.83	1.36	2.46	7.16e-05
Nodal status (positive vs negative)	1.89	1.48	2.42	4e-07
HER2-SNP6 (amplified vs non-amplified)	1.41	1.05	1.89	0.02323
	HR	Lower 95%CI	Higher 95%CI	P
Duke_Module13_myc (continuous)	1.82	1.17	2.84	0.00805
Age (<55yrs vs >=55yrs)	0.66	0.49	0.9	0.00747
Tumor size (>2cm vs <=2cm)	1.82	1.35	2.45	8.23e-05
Nodal status (positive vs negative)	1.9	1.48	2.43	4e-07
HER2-SNP6 (amplified vs non-amplified)	1.35	1.01	1.82	0.0432
	HR	Lower 95%CI	Higher 95%CI	P
MM_Myc.2012 (continuous)	2.42	1.18	4.96	0.01592
Age (<55yrs vs >=55yrs)	0.68	0.51	0.92	0.01253
Tumor size (>2cm vs <=2cm)	1.81	1.34	2.44	9.12e-05
Nodal status (positive vs negative)	1.9	1.49	2.44	4e-07
HER2-SNP6 (amplified vs non-amplified)	1.35	1	1.81	0.04893
